# Supplementary material for: Automatic fault detection of sensors in leather cutting control system under GWO-SVM algorithm
Source: PLoS One. 2021 Mar 24;16(3):e0248515. doi: 10.1371/journal.pone.0248515 (PMC7990226; doi:10.1371/journal.pone.0248515)
Supplement: S1 Data — (ZIP) [file pone.0248515.s001.zip]

Archive with 14 entries (13 files):
- Data/
- Data/Figure 1.vsdx
- Data/Figure 2.vsdx
- Data/Figure 3.vsdx
- Data/Figure 4.vsdx
- Data/Figure 5.vsdx
- Data/Figure 6.vsdx
- Data/Figure 7.opju
- Data/Figure 7.vsdx
- Data/Figure 8.opju
- Data/Figure 8.vsdx
- Data/Figure 9.opju
- Data/Figure 9.vsdx
- Data/Raw.xlsx
