# Supplementary material for: Automatic fault detection of sensors in leather cutting control system under GWO-SVM algorithm
Source: PLoS One. 2021 Mar 24;16(3):e0248515. doi: 10.1371/journal.pone.0248515 (PMC7990226; doi:10.1371/journal.pone.0248515)
Supplement: S1 Data — (ZIP) [file pone.0248515.s001.zip › Data/Raw.xlsx]

## Sheet: performance comparison
ACC	SVM	CV-SVM	GA-SVM	PSO-SVM	GWO-SVM	CNN-SVM			Pre	SVM	CV-SVM	GA-SVM	PSO-SVM	GWO-SVM	CNN-SVM
1	0.726782	0.871621	0.884682	0.885907	0.927351	0.873309			1	0.808324	0.866346	0.874321	0.860915	0.902109	0.863094
2	0.785154	0.884181	0.880707	0.889129	0.929161	0.882132			2	0.801351	0.864088	0.866996	0.864134	0.929002	0.872406
3	0.794099	0.871287	0.883244	0.883678	0.873954	0.870088			3	0.785509	0.876461	0.87114	0.86162	0.91477	0.862436
4	0.758205	0.882511	0.884272	0.872653	0.906775	0.885144			4	0.805348	0.86477	0.8637	0.873317	0.922296	0.870137
5	0.823153	0.873959	0.885622	0.88482	0.884799	0.883401			5	0.789317	0.877593	0.874373	0.861823	0.926976	0.878288
6	0.786202	0.88515	0.877553	0.875782	0.871252	0.878924			6	0.766259	0.878374	0.867307	0.879116	0.925773	0.867187
7	0.751107	0.868417	0.871228	0.88173	0.904868	0.882008			7	0.794223	0.871204	0.867427	0.861411	0.91091	0.864729
8	0.777529	0.888537	0.880383	0.883542	0.877969	0.884103			8	0.76695	0.86552	0.864569	0.879743	0.916905	0.860504
9	0.81695	0.874892	0.88404	0.883543	0.880639	0.88228			9	0.784628	0.871181	0.871995	0.871438	0.902054	0.862811
10	0.82924	0.866494	0.871463	0.873772	0.915982	0.882608			10	0.795072	0.873138	0.875402	0.864881	0.923252	0.872001
	0.784842	0.876705	0.880319	0.881455	0.897275	0.8804				0.789698	0.870867	0.869723	0.86784	0.917405	0.867359
Rec	SVM	CV-SVM	GA-SVM	PSO-SVM	GWO-SVM	CNN-SVM			F1	SVM	CV-SVM	GA-SVM	PSO-SVM	GWO-SVM	CNN-SVM
1	0.793634	0.870106	0.875302	0.86952	0.925487	0.863733			1	0.800911	0.868222	0.874811	0.865196	0.913649	0.863413
2	0.755136	0.863404	0.872078	0.877887	0.927678	0.864295			2	0.777558	0.863746	0.869529	0.870956	0.92834	0.868332
3	0.734558	0.872757	0.869155	0.872547	0.903599	0.87424			3	0.75918	0.874605	0.870146	0.867049	0.90915	0.868298
4	0.768872	0.867445	0.872721	0.876091	0.914801	0.873173			4	0.786687	0.866106	0.868187	0.874702	0.918533	0.871653
5	0.824158	0.866017	0.871584	0.872734	0.91576	0.877635			5	0.806361	0.871766	0.872976	0.867244	0.921334	0.877962
6	0.812635	0.870826	0.86746	0.870054	0.906597	0.866932			6	0.788766	0.874583	0.867384	0.874561	0.916084	0.867059
7	0.780835	0.862633	0.86219	0.863347	0.911978	0.875639			7	0.787472	0.866897	0.864801	0.862378	0.911443	0.87015
8	0.758155	0.877469	0.864685	0.87726	0.926811	0.876715			8	0.762527	0.871454	0.864627	0.8785	0.921831	0.868534
9	0.827515	0.86042	0.871679	0.878606	0.904712	0.861555			9	0.805501	0.865767	0.871837	0.875008	0.903381	0.862183
10	0.793496	0.877836	0.872376	0.874123	0.916074	0.868725			10	0.794283	0.875481	0.873886	0.869477	0.919649	0.87036
	0.784899	0.868891	0.869923	0.873217	0.91535	0.870264				0.786925	0.869863	0.869818	0.870507	0.916339	0.868794

## Sheet: parameter optimization
									0.915216
									0.906042
	c	ACC		c	Time				0.915557
	10	0.85		10	435				0.905087
	15	0.86		15	424				0.912995
	20	0.9		20	406				0.926116
	25	0.96		25	337				0.913961
	30	0.95		30	387				0.920321
	35	0.93		35	392				0.920617
	40	0.92		40	410				0.909085
	g	ACC		g	Time
	0.01	0.93		0.01	403
	0.02	0.95		0.02	352
	0.03	0.89		0.03	395
	0.04	0.86		0.04	410
	0.05	0.88		0.05	424
	0.06	0.85		0.06	436
	0.07	0.8		0.07	445

## Sheet: comparison with the traditional
			Traditional method	GWO-SVM						F	D	R	A+R	L+R
		100	0.8635	0.9836	86.35	98.36			The same load and energy consumption	A1	A2	A3	A4	A5	A6
		200	0.8534	0.9924	170.68	198.48			20000	24290.1	21903.4	20418.5	19546.7	16762.1	21356.3
		300	0.8247	0.9815	247.41	294.45			40000	44753.1	37028.7	35594.9	32385.3	28181.7	36456.9
		400	0.8351	0.9935	334.04	397.4			60000	64660.4	50219.3	49204.4	43709.8	38431.1	51064.3
		500	0.8016	0.9814	400.8	490.7			80000	83578.8	62707.6	60884.4	54350.8	48008.2	60824.3
		600	0.8219	0.9925	493.14	595.5			100000	102576	74667.4	72182.4	644774	56677.7	73463.3
			0.833367	0.987483
									The diffferent load and energy consumption	A1	A2	A3	A4	A5	A6
			Traditional method	GWO-SVM					0	0	0	0	0	0	0
		100	0.18978	0.292738	455	336			20000	22413	20136	19440	19360	18250	20425
		200	0.299965	0.560678	569	354			40000	42000	38256	38000	35000	30000	39265
		300	0.299528	0.756941	826	389			60000	62158	51348	51236	41259	39852	53156
		400	0.326211	0.991022	1024	401			80000	81359	60258	60000	51236	43589	61238
		500	0.350044	1.19102	1145	412
		600	0.253022	1.4078	1949	423
			0.286425	0.8667
